# Supplementary material for: The relationship between visitors’ motivation and landscape preference for the pilgrimage route on the Mount Miaofeng, China
Source: PLoS One. 2024 Dec 2;19(12):e0314194. doi: 10.1371/journal.pone.0314194 (PMC11611186; doi:10.1371/journal.pone.0314194)
Supplement: S2 File — (XLSX) [file pone.0314194.s002.xlsx]

## Sheet: all
		name
5		number of visits	1	1	1	2	1	8	1	5	1	8	1	10	2	1	3	5	4	1	2	1	2	2	1	1	5	1	4	3	1	10	1	3	2	2
6		companions	2	2	1	1	4	4	2	1	2	1	2	4	2	1	4	4	1	1	1	1	2	2	1	1	1	2	1	2	1	1	2	4	2	1
7		way of traveling	1	1	1	1	1	5	3	5	1	1	5	1	1	1	1	1	1	1	1	1	1	1	1	5	1	1	1	1	1	5	1	1	1	1
8		time to visit Mount Miaofeng scenic area	14	14	1	1	4	1	1	5	2	14	4	345	4	1	1	1	1	1	1	1	1	1	2	6	6	6	13	1	2	1	1	1	1	1
9		willingness for coming again	4	4	5	4	4	4	5	4	5	5	4	1	4	4	4	4	4	4	5	3	4	3	1	5	1	5	3	3	3	4	4	4	4	4
10		interest in mountaineering	No	No	Yes	Yes	No	Yes	Yes	No	No	Yes	No	Yes	No	Yes	No	Yes	No	No	Yes	No	No	Yes	No	Yes	No	Yes	No	No	Yes	Yes	No	No	Yes	No
11		interest in mountaineering or photography	No	No	No	Yes	No	Yes	Yes	Yes	No	No	No	Yes	Yes	Yes	No	Yes	No	No	Yes	No	No	No	No	No	No	No	No	No	Yes	Yes	No	No	No	No
12		time spent	66	60	40	40	30	60	60	40	30	60	30	40	30	40	30	29	40	60	30	60	40	40	60	60	60	60	60	40	60	20	40	70	25	60
13	The reason for coming to Mount Miaofeng Scenic Area	express strong religious beliefs	3	3	3	2	3	4	3	3	3	3	2	3	3	2	3	3	3	1	2	3	1	2	3	3	5	1	3	2	3	3	3	3	4	3
		worship religious deities	3	3	3	2	3	4	3	2	3	3	3	3	3	2	3	2	3	3	2	3	1	2	3	3	5	2	4	2	4	1	4	3	4	3
		fulfill religious obligations	3	3	3	2	3	4	3	2	3	3	3	5	3	2	3	2	3	1	2	3	1	2	3	3	2	2	3	2	4	2	3	3	4	3
		broaden horizons and gain knowledge	4	4	3	3	3	4	3	3	5	5	4	5	4	2	4	3	4	5	4	4	4	3	3	4	5	5	3	4	5	4	4	3	4	4
		satisfy curiosity about religious culture	4	3	3	2	3	4	3	3	4	1	4	5	5	2	3	4	3	3	3	4	3	2	3	3	2	5	3	2	4	3	3	3	5	3
		appreciate religious architecture, literature, music and other arts	3	3	3	2	3	4	3	4	5	4	4	5	5	2	3	4	3	3	3	4	4	3	3	3	5	5	3	3	5	3	3	3	5	3
		seek redemption and blessing to avoid disaster	3	3	3	2	3	4	3	2	4	4	2	5	3	2	5	3	3	1	3	3	1	2	3	4	5	3	3	3	5	2	4	3	5	3
		pray for luck and repay wishes with appreciation	3	3	3	2	3	4	3	4	4	4	2	4	3	2	5	3	3	1	3	3	1	2	3	3	5	4	4	3	5	2	4	5	5	4
		get away from everyday life and relax	5	5	5	5	4	5	5	5	5	5	4	5	4	5	5	4	3	55	4	4	5	4	5	3	5	5	4	4	5	5	5	5	4	5
		experience local folklore	5	5	5	4	4	4	3	4	5	5	4	4	5	5	5	4	4	5	4	4	4	3	5	3	2	5	3	4	5	5	3	3	4	3
		Number of photos taken	20	29	9	5	9	25	1	6	16	2	9	3	10	8	6	1	8	9	2	6	5	4	6	4	3	9	2	11	4	2	38	9	12	25	318
			20	29	9	5	9	31	1	9	18	3	9	3	12	8	6	1	8	13	2	6	5	4	6	4	3	9	2	11	4	2	40	14	12	25	343
										Mount Miaofeng is the closest mountain to Beijing; the climate and vegetation are very different (from urban areas); great natural environment	First visit to Mount Miaofeng; Well-preserved ancient buildings and paintings; There are many farmhouses in the villages down the mountain; Very interested in the activities at Mount Miaofeng; the temple fair is a special feature of Mount Miaofeng and I wanted to record it				I came to Mount Miaofeng during the temple fair to make a short film; the red walls and green tiles of the Goddess Temple are in harmony with pine trees; Good weather for hiking and fitness		Love traces of history, like this mottled stone road; beautiful road; Distinctive; the Peak of Jade Emperor is the highest; it feels like a very popular place		very fairy, and I want to take photos	The number of seats is not enough			pine trees and pavilion are in harmony, like a Chinese painting; beautiful ancient pine trees; climbing to the Peak of Jade Emperor gives me a sense of accomplishment	open views from higher ground	so tired of climbing							it's nice to look out over the horizon		The red leaves in autumn are beautiful; great weather

## Sheet: motivation
	express strong religious beliefs	worship religious deities	fulfill religious obligations	broaden horizons and gain knowledge	satisfy curiosity about religious culture	appreciate religious architecture, literature, music and other arts	seek redemption and blessing to avoid disaster	pray for luck and repay wishes with appreciation	get away from everyday life and relax	experience local folklore
1	3	3	3	4	4	3	3	3	5	5
2	3	3	3	4	3	3	3	3	5	5
3	3	3	3	3	3	3	3	3	5	5
4	4	4	4	4	4	4	4	4	5	4
5	3	3	3	3	3	3	3	3	5	3
6	3	3	3	5	4	5	4	4	5	5
7	3	3	3	5	1	4	4	4	5	5
8	3	3	3	4	5	5	3	3	4	5
9	2	2	2	2	2	2	2	2	5	5
10	2	3	2	5	3	3	2	2	5	5
11	1	1	1	4	3	4	1	1	5	4
12	2	2	2	3	2	3	2	2	4	3
13	3	3	3	3	3	3	3	3	5	5
14	1	2	2	5	5	5	3	4	5	5
15	3	4	3	3	3	3	3	4	4	3
16	2	2	2	4	2	3	3	3	4	4
17	3	4	3	4	3	3	4	4	5	3
18	2	2	2	3	2	2	2	2	5	4
19	3	3	3	3	3	3	3	3	4	4
20	3	2	2	3	3	4	2	4	5	4
21	2	3	3	4	4	4	2	2	4	4
22	3	3	5	5	5	5	5	4	5	4
23	3	3	3	4	3	3	5	5	5	5
24	3	2	2	3	4	4	3	3	4	4
25	3	3	3	4	3	3	3	3	3	4
26	2	2	2	4	3	3	3	3	4	4
27	3	3	3	4	4	4	3	3	4	4
28	3	3	3	4	3	3	4	3	3	3
29	5	5	2	5	2	5	5	5	5	2
30	3	4	4	5	4	5	5	5	5	5
31	3	1	2	4	3	3	2	2	5	5
32	3	3	3	3	3	3	3	5	5	3
33	4	4	4	4	5	5	5	5	4	4
34	3	3	3	4	3	3	3	4	5	3
	0.769865	0.857493	0.780785	0.783634	0.95533	0.894128	1.02899	1.03633	0.608906	0.844401

## Sheet: spatial sequence
distance		25	50	75	100	125	150	175	200	225	250	275	300	325	350	375	400	425	450	475	500	525	550	575	600	625	650	675	700	725	750	775	800	825	850	875	900	925	950	975	1000	1025	1050	1075	1100	1125	1150	1175	1200
		1	2	3	4	5	6	7	8	9	10	11	12	13	14	15	16	17	18	19	20	21	22	23	24	25	26	27	28	29	30	31	32	33	34	35	36	37	38	39	40	41	42	43	44	45	46	47	48
group A
0-100				3		2						1	4	1			3		4			2	3			1		2								5		1				2		2	1	1	2		4
100-800									2			2		1			2	1	3				1		1	1	2	2					1				1						2
>800											1				1		3											2								1
group B
0-100				2	1							1	2			1	1	2								1	2	3					1			1	1						1	1					1
100-800			1						2			2					1	2									1						1			1
>800																1																			2	3
[truncated: 28 more columns]

## Sheet: elements
Categories	characteristic		1	2	3	4	5	6	7	8	9	10	11	12	13	14	15	16	17			1	2	3	4	5	6	7	8	9	10	11	12	13	14	15	16	17					Categories
Mountain	A rolling, linear mountain range extending in a certain direction	Mountain range	1	2	1	3	1				1	2	3	4	1	4			8	31		5	6	1	3			8				3			1	6	2	2	37	68	0.161137	73	Mountain	0.172986
		Natural Stone		1								1								2		3																	3	5	0.0118483
Vegetation	Forests with complex structures, ground cover plants, and ancient trees as landscape nodes	Forest canopy	4	2		3	1			2	1	1	3	1					7	25		1			3			3		1	1	2				3	1	1	16	41	0.0971564	119	Vegetation	0.281991
		Ground cover	2	4	1	6			2	4		1		1	1	3			4	29			2	4						2						1	2		11	40	0.0947867
		Ancient tree	4	3	1	4				3	2		1			4			1	23						4	1						3			2	1	4	15	38	0.0900474
Religious symbol	Man-made tangible elements with religious significance, including stone monuments, sculptures and temples	Building	3	4	4	1	4				4	2				2			8	32					2				1	2			1	1	2		2	6	17	49	0.116114	103	Religious symbol	0.244076
		Structure	3	5	1		6			1				3					8	27			1					3		1								5	10	37	0.0876777
		Sculpture	1	2	3	1		2					1	1		1				12					1		1										1	2	5	17	0.0402844
		Other				1	2	1												4																		5	5	9	0.021327
Village	Scenes of farmland, household and producing equipment around the village	Outside village	1	1		1	1		2		1			2		1			2	12				1				1		1							1	1	5	17	0.0402844	25	Village	0.0592417
		Within village				2			2											4									1								1	2	4	8	0.0189573
Route	The route itself and the surrounding environment	Stone step	3	4	1	1				2		1							6	18						1				1							2	1	5	23	0.0545024	44	Route	0.104265
		Stone road	2	1						1	1					1			6	12										1							1		2	14	0.0331754
		Dirt road		1						1					1	1			2	6				1															1	7	0.0165877
Temple fair	Temple activities including temple ceremonies, performances and visitor participation	Pilgrim association				2	4				2									8						2													2	10	0.0236967	13	Temple fair	0.0308057
		Recreation					2		1											3																			0	3	0.007109
Human	Villagers, visitors and their activities	Villager						2	1										1	4						2													2	6	0.014218	33	Human	0.0781991
		Villager	1	2			1		2	1	1		1	4					3	16				1		2				2	3	2						1	11	27	0.063981
Facility	Road signs, restrooms, ticket offices, and rest facilities			2																2													1						1	3	0.007109	3	Facility	0.007109
																																								422
			25

## Sheet: PCA
v		factor load	characteristic value	variance contribution rate	coefficient of reliability	score
common factor 1：	express strong religious beliefs	0.863	4.088	0.521229	0.905
religious	worship religious deities	0.887
	fulfill religious obligations	0.65
	seek redemption and blessing to avoid disaster	0.847
	pray for luck and repay wishes with appreciation	0.841
common factor 2：	broaden horizons and gain knowledge	0.65	2.302	0.29351	0.761
cultural	satisfy curiosity about religious culture	0.849
	appreciate religious architecture, literature, music and other arts	0.803
common factor 3：	get away from everyday life and relax	0.915	1.453	0.185261	0.413
leisure	experience local folklore	0.538
	Component
travel motivation	type 1（13）	type 2（10）	type 3（11）	F	sig			2.02188
express strong religious beliefs				7.404	0.002	0.863	0.42683	1.51723	2.79412	0.769865	2.98235
worship religious deities				15.603	0	0.887	0.438701	1.2054	2.85294	0.857493
fulfill religious obligations				16.749	0	0.65	0.321483		2.76471	0.780785
seek redemption and blessing to avoid disaster				1.931	0.162	0.847	0.418917		3.17647	1.02899
pray for luck and repay wishes with appreciation				10.82	0	0.841	0.415949		3.32353	1.03633
broaden horizons and gain knowledge				4.294	0.023	0.65	0.428411		3.85294	0.783634	3.54902
satisfy curiosity about religious culture				13.864	0	0.849	0.559571		3.23529	0.95533
appreciate religious architecture, literature, music and other arts				11.358	0	0.803	0.529252		3.55882	0.894128
get away from everyday life and relax				1.085	0.35	0.915	0.759081		4.58824	0.608906	4.35294
experience local folklore				13.663	0	0.538	0.446323		4.11765	0.844401
descriptive statistics
	number of case	min	max	mean	sd
express strong religious beliefs	34	1	5	2.79412	0.769865
worship religious deities	34	1	5	2.85294	0.857493
fulfill religious obligations	34	1	5	2.76471	0.780785
seek redemption and blessing to avoid disaster	34	2	5	3.85294	0.783634
pray for luck and repay wishes with appreciation	34	1	5	3.23529	0.95533
broaden horizons and gain knowledge	34	2	5	3.55882	0.894128
satisfy curiosity about religious culture	34	1	5	3.17647	1.02899
appreciate religious architecture, literature, music and other arts	34	1	5	3.32353	1.03633
get away from everyday life and relax	34	3	5	4.58824	0.608906
experience local folklore	34	2	5	4.11765	0.844401
Number of valid cases (column)	34
